# Supplementary material for: Characteristics of spontaneous nystagmus and its correlation to video head impulse test findings in vestibular neuritis
Source: Front Neurosci. 2023 Aug 22;17:1243720. doi: 10.3389/fnins.2023.1243720 (PMC10477358; doi:10.3389/fnins.2023.1243720)
Supplement: Supplementary file 1 [file Table_1.XLSX]

## Sheet: ALL VN 
							SN-Horizontal comp.		SN-vertical comp.		SN-torsional comp.		VOR gain of vHIT						Asym%			Asym%			冷热试验
NO.1	姓名	性别	年龄	诊断1	诊断2	病程	方向	强度°/s	方向	强度°/s	方向	强度°/s	Right-A-SCCs	Right-L-SCCs	Right-P-SCCs	Left-A-SCCs	Left-L-SCCs	Left-P-SCCs	RH-LH %	BIA-BiP	BIA+BIP	(BIA-P)/(BIA+P)%	(患侧A+P)-(健侧A+P)	(患侧A+P)-(健侧A+P)%	UW		DP
1	赵x桥	男	22	RVN	SVN	3d	L	9.9	/	/	/	/	1.03	0.49	1	1.17	0.93	1.04	0.309859	0.16	4.24	0.0377358	0.18	0.0424528	R	77	L	87
2	杨x忠	男	51	RVN	SVN	6d	L	12.9	上	4.2	顺时针	4.1	0.26	0.19	0.98	0.91	0.86	0.74	0.638095	0.55	2.89	0.190311	0.41	0.141869	R	55	R	17
3	朱x正	男	20	RVN	SVN	7d	L	9.7	上	1.6	顺时针	4.8	0.51	0.33	1.18	0.92	0.95	1.02	0.484375	0.77	3.63	0.212121	0.25	0.0688705	BiR	43	L	100
4	薛x荣	女	49	RVN	SVN	4d	L	13.3	上	4.9	顺时针	2.4	0.42	0.2	0.92	1.01	0.85	0.92	0.619048	0.41	3.27	0.125382	0.59	0.180428	R	47	L	89
5	回x珉	男	43	RVN	TVN	3d	L	8.7	/	/	顺时针	4.3	0.63	0.36	0.57	1.13	0.93	0.9	0.44186	0.29	3.23	0.0897833	0.83	0.256966	R	42	L	100
6	刘x军	男	51	RVN	TVN	4d	L	10.7	/	/	顺时针	7.5	0.62	0.39	0.45	1.15	0.85	0.91	0.370968	0.41	3.13	0.13099	0.99	0.316294	R	46	L	100
7	周x武	男	41	RVN	TVN	1d	L	15	/	/	顺时针	10	0.43	0.29	0.48	1.02	0.9	0.72	0.512605	0.25	2.65	0.0943396	0.83	0.313208	R	66	L	100
8	武x霞	女	37	RVN	TVN	5d	L	15	上	3.5	顺时针	6	0.43	0.49	0.55	0.8	1.2	0.88	0.420118	0.2	2.66	0.075188	0.7	0.263158	BiR	41	R	100
9	郑x阳	男	26	RVN	SVN	6d	L	20.5	上	3.2	顺时针	9.2	0.49	0.45	1	1	0.99	0.95	0.375	0.46	3.44	0.133721	0.46	0.133721	R	53	L	102
10	闫x光	男	33	RVN	SVN	4d	L	14.5	上	4.5	顺时针	3.4	0.66	0.26	0.87	0.93	1.02	0.98	0.59375	0.26	3.44	0.0755814	0.38	0.110465	R	50	L	100
11	刘x伟	男	33	RVN	SVN	9d	L	4.4	上	2.5	顺时针	1.7	0.49	0.34	1	0.95	0.88	0.96	0.442623	0.52	3.4	0.152941	0.42	0.123529	R	50	L	100
12	张x巧	女	57	RVN	SVN	11d	L	6.1	上	1.8	/	/	0.22	0.34	0.99	0.83	0.92	0.84	0.460317	0.78	2.88	0.270833	0.46	0.159722	BiR	50	L	29
13	张x铃	男	60	RVN	SVN	5d	L	13.8	上	4.3	顺时针	2.5	0.32	0.23	0.96	1.07	0.93	0.94	0.603448	0.51	3.29	0.155015	0.73	0.221884	R	8	L	100
14	张x广	男	60	RVN	SVN	4d	L	22	上	7.6	顺时针	13.8	0.19	0.36	0.84	1.17	0.91	0.8	0.433071	0.28	3	0.0933333	0.94	0.313333	R	8	L	100
15	左x光	男	42	RVN	SVN	25d	L	2.4	/	/	/	/	0.76	0.29	0.96	1.05	0.93	0.97	0.52459	0.12	3.74	0.0320856	0.3	0.0802139	R	47	L	89
16	车x丰	女	62	RVN	SVN	4d	L	4.3	上	1.3	顺时针	1.3	0.5	0.4	0.98	0.88	0.96	0.85	0.411765	0.45	3.21	0.140187	0.25	0.0778816	R	85	L	100
17	杨x迎	男	40	RVN	SVN	4d	L	8.9	上	2.2	/	/	0.68	0.58	0.73	0.83	0.98	0.77	0.25641	0.01	3.01	0.00332226	0.19	0.0631229	R	40	L	100
18	肖x	男	51	LVN	SVN	5d	R	11.6	上	1.6	逆时针	5.1	0.9	0.89	1.03	0.55	0.2	0.91	0.633028	0.49	3.39	0.144543	0.47	0.138643	L	100	R	77
19	肖x	男	52	LVN	SVN	19d	R	5	/	/	/	/	0.96	0.99	1.12	0.87	0.42	1.14	0.404255	0.43	4.09	0.105134	0.07	0.0171149	L	100	R	77
20	王x永	男	45	LVN	SVN	3d	R	4.7	上	2.7	逆时针	6.9	1.36	1.02	1.3	0.61	0.68	1.08	0.2	0.41	4.35	0.0942529	0.97	0.222989	BiL	64	R	46
21	王x建	男	45	LVN	SVN	10d	R	2.8	上	1.1	逆时针	0.6	1.05	0.91	1.13	0.6	0.53	0.87	0.263889	0.35	3.65	0.0958904	0.71	0.194521	L	52	R	100
22	樊x楠	男	31	LVN	SVN	15d	R	1.7	/	/	/	/	0.75	0.86	1.01	0.53	0.46	0.73	0.30303	0.46	3.02	0.152318	0.5	0.165563	BiL	35	R	39
23	费x	男	24	LVN	SVN	4d	R	1.3	/	/	/	/	0.95	0.94	1.01	1.02	0.59	0.91	0.228758	0.05	3.89	0.0128535	0.03	0.00771208	L	66	R	79
24	赵x斌	男	39	LVN	SVN	7d	R	6	上	3	逆时针	1.7	1.01	0.96	0.99	0.54	0.41	0.94	0.40146	0.38	3.48	0.109195	0.52	0.149425	L	72	R	100
25	杨x博	男	17	LVN	SVN	32d	R	2	/	/	/	/	0.8	0.81	1.11	0.82	0.63	1.1	0.125	0.59	3.83	0.154047	0.01	0.00261097	L	71	R	55
26	卫x春	男	49	LVN	SVN	5d	R	11.4	上	4.5	逆时针	6.5	1.06	0.86	1.04	0.87	0.62	1.09	0.162162	0.2	4.06	0.0492611	0.14	0.0344828	L	48	R	100
27	陈x英	女	68	LVN	SVN	3d	R	1.2	上	1.3	/	/	0.73	0.94	1.11	0.46	0.74	0.98	0.119048	0.9	3.28	0.27439	0.4	0.121951	L	73	R	44
28	杨x芳	女	62	LVN	TVN	4d	R	5.3	/	/	逆时针	4.8	0.72	0.68	0.88	0.68	0.4	0.47	0.259259	0.05	2.75	0.0181818	0.45	0.163636	BiL	79	R	100
29	张x	女	55	LVN	TVN	20d	R	2.3	/	/	逆时针	1.9	0.79	0.88	0.94	0.35	0.38	0.64	0.396825	0.44	2.72	0.161765	0.74	0.272059	L	66	R	86
30	张x毓	女	28	LVN	SVN	6d	R	8.4	上	1.6	逆时针	2.6	0.98	0.87	0.89	1.03	0.59	0.99	0.191781	0.13	3.89	0.033419	0.15	0.0385604	L	100	R	100
31	张x洪	女	28	LVN	SVN	10d	R	4.6	/	/	/	/	0.9	0.85	1.04	0.88	0.57	0.97	0.197183	0.23	3.79	0.060686	0.09	0.0237467	L	67	R	100
32	张x	女	28	LVN	SVN	16d	R	1.6	/	/	/	/	1.03	0.81	0.97	1.04	0.56	0.99	0.182482	0.11	4.03	0.0272953	0.03	0.00744417	L	58	R	31
33	张x军	男	60	LVN	SVN	2d	R	6.4	上	2.1	逆时针	2.8	0.93	0.91	0.9	0.73	0.59	1.03	0.213333	0.27	3.59	0.0752089	0.07	0.0194986	BiL	44	R	100
34	王x斌	男	41	LVN	SVN	3d	R	7.7	上	1.1	逆时针	3.3	0.88	0.86	0.93	0.45	0.42	0.94	0.34375	0.54	3.2	0.16875	0.42	0.13125	L	100	R	100
35	王x志	男	41	LVN	SVN	9d	R	2.8	上	0.8	/	/	0.91	0.84	1	0.64	0.43	0.93	0.322835	0.38	3.48	0.109195	0.34	0.0977011	L	53	R	74
36	梁x兰	女	25	LVN	SVN	10d	R	3.9	上	1.9	逆时针	1.5	0.92	0.87	0.93	0.59	0.75	0.94	0.0740741	0.36	3.38	0.106509	0.32	0.0946746	BiR	49	R	100
37	霍x娜	女	34	LVN	SVN	23d	R	3	上	1.1	逆时针	1.5	0.8	0.8	1	0.51	0.26	0.96	0.509434	0.65	3.27	0.198777	0.33	0.100917	BiL	78	R	54
38	张x松x17630	男	54	LVN	TVN	15d	R	5.1	上	1.5	逆时针	4.3	0.92	0.85	1	0.35	0.38	0.58	0.382114	0.31	2.85	0.108772	0.99	0.347368	BiL	25	R	100

## Sheet: Correlation Between SN and Asy.
17RVN-SN	17RVN-H	21LVN-SN	21LVN-H	38VN-SN	38VN-H%	38VN-H	25VSN	25-V%	25-V	26TSN	26-T%	26-T
9.9	0.309859	11.6	0.633028	9.9	30.9859	0.309859	4.2	19.0311	0.190311	4.1	14.1869	0.141869
12.9	0.638095	5	0.404255	12.9	63.8095	0.638095	1.6	21.2121	0.212121	4.8	6.88705	0.0688705
9.7	0.484375	4.7	0.2	9.7	48.4375	0.484375	4.9	12.5382	0.125382	2.4	18.0428	0.180428
13.3	0.619048	2.8	0.263889	13.3	61.9048	0.619048	3.5	7.5188	0.075188	4.3	25.6966	0.256966
8.7	0.44186	1.7	0.30303	8.7	44.186	0.44186	3.2	13.3721	0.133721	7.5	31.6294	0.316294
10.7	0.370968	1.3	0.228758	10.7	37.0968	0.370968	4.5	7.55814	0.0755814	10	31.3208	0.313208
15	0.512605	6	0.40146	15	51.2605	0.512605	2.5	15.2941	0.152941	6	26.3158	0.263158
15	0.420118	2	0.125	15	42.0118	0.420118	1.8	27.0833	0.270833	9.2	13.3721	0.133721
20.5	0.375	11.4	0.162162	20.5	37.5	0.375	4.3	15.5015	0.155015	3.4	11.0465	0.110465
14.5	0.59375	1.2	0.119048	14.5	59.375	0.59375	7.6	9.33333	0.0933333	1.7	12.3529	0.123529
4.4	0.442623	5.3	0.259259	4.4	44.2623	0.442623	1.3	14.0187	0.140187	2.5	22.1884	0.221884
6.1	0.460317	2.3	0.396825	6.1	46.0317	0.460317	2.2	0.332226	0.00332226	13.8	31.3333	0.313333
13.8	0.603448	8.4	0.191781	13.8	60.3448	0.603448	1.6	14.4543	0.144543	1.3	7.78816	0.0778816
22	0.433071	4.6	0.197183	22	43.3071	0.433071	2.7	9.42529	0.0942529	5.1	13.8643	0.138643
2.4	0.52459	1.6	0.182482	2.4	52.459	0.52459	1.1	9.58904	0.0958904	6.9	22.2989	0.222989
4.3	0.411765	6.4	0.213333	4.3	41.1765	0.411765	3	10.9195	0.109195	0.6	19.4521	0.194521
8.9	0.25641	7.7	0.34375	8.9	25.641	0.25641	4.5	4.92611	0.0492611	1.7	14.9425	0.149425
		2.8	0.322835	11.6	63.3028	0.633028	1.3	27.439	0.27439	6.5	3.44828	0.0344828
		3.9	0.0740741	5	40.4255	0.404255	1.6	3.3419	0.033419	4.8	16.3636	0.163636
		3	0.509434	4.7	20	0.2	2.1	7.52089	0.0752089	1.9	27.2059	0.272059
		5.1	0.382114	2.8	26.3889	0.263889	1.1	16.875	0.16875	2.6	3.85604	0.0385604
				1.7	30.303	0.30303	0.8	10.9195	0.109195	2.8	1.94986	0.0194986
				1.3	22.8758	0.228758	1.9	10.6509	0.106509	3.3	13.125	0.13125
				6	40.146	0.40146	1.1	19.8777	0.198777	1.5	9.46746	0.0946746
				2	12.5	0.125	1.5	10.8772	0.108772	1.5	10.0917	0.100917
				11.4	16.2162	0.162162				4.3	34.7368	0.347368
				1.2	11.9048	0.119048
				5.3	25.9259	0.259259
				2.3	39.6825	0.396825
				8.4	19.1781	0.191781
				4.6	19.7183	0.197183
				1.6	18.2482	0.182482
				6.4	21.3333	0.213333
				7.7	34.375	0.34375
				2.8	32.2835	0.322835
				3.9	7.40741	0.0740741
				3	50.9434	0.509434
				5.1	38.2114	0.382114
				HSN						VSN				TSN
