# Supplementary material for: Characteristics of spontaneous nystagmus and its correlation to video head impulse test findings in vestibular neuritis
Source: Front Neurosci. 2023 Aug 22;17:1243720. doi: 10.3389/fnins.2023.1243720 (PMC10477358; doi:10.3389/fnins.2023.1243720)
Supplement: Supplementary file 2 [file Data_Sheet_1.ZIP]

Archive with 1 entries (1 files):
- SPSS.-╘÷╥μ╙δvHIT▓╗╢╘│╞▒╚╧α╣╪╨╘╖╓╬÷-2023.6.16.sav
